# Supplementary material for: Thin Layer Immunoassay: An Economical Approach to Diagnose Helicobacter pylori Infection in Gastroduodenal Ulcer Disease Patients of Pakistan, a Comparative Analysis
Source: Diagnostics (Basel). 2023 Jan 31;13(3):517. doi: 10.3390/diagnostics13030517 (PMC9914287; doi:10.3390/diagnostics13030517)
Supplement: Supplementary file 1 [file diagnostics-13-00517-s001.zip]

Archive with 1 entries (1 files):
- diagnostics-2165948-supplementary.pdf
